# Supplementary material for: Transcriptomic Data Analysis Reveals a Down-Expression of Galectin-8 in Schizophrenia Hippocampus
Source: Brain Sci. 2021 Jul 23;11(8):973. doi: 10.3390/brainsci11080973 (PMC8392448; doi:10.3390/brainsci11080973)
Supplement: Supplementary file 1 [file brainsci-11-00973-s001.zip]

Archive with 1 entries (1 files):
- brainsci-1282543-supplementary.pdf
